# Supplementary material for: Expression levels of the tetratricopeptide repeat protein gene ttc39b covary with carotenoid-based skin colour in cichlid fish
Source: Biol Lett. 2020 Nov 25;16(11):20200629. doi: 10.1098/rsbl.2020.0629 (PMC7728679; doi:10.1098/rsbl.2020.0629)
Supplement: Electronic supplementary material file 2 [file rsbl20200629supp2.xlsx]

## Sheet: qPCR primers
Electronic Supplementary Material for “Expression levels of the tetratricopeptide repeat protein gene ttc39b covary with carotenoid-based skin color in cichlid fish”
Ehsan Pashay Ahi1,2, Laurène A. Lecaudey1,3, Angelika Ziegelbecker1, Oliver Steiner4, Walter Goessler4, Kristina M. Sefc1*
1. Institute of Biology, University of Graz, Universitätsplatz 2, A-8010 Graz, Austria
2. Department of Comparative Physiology, Uppsala University, Norbyvägen 18A, SE-75 236 Uppsala, Sweden
3. Department of Natural History, NTNU University Museum, Norwegian University of Science and Technology, NO-7491 Trondheim, Norway
4. Institute of Chemistry, University of Graz, Universitätsplatz 1, A-8010 Graz, Austria
*Corresponding author: kristina.sefc@uni-graz.at
Table S2: Candidate reference and target genes, qPCR primer sequences, and data on the qPCR experiment
Candidate reference genes
Symbol	Gene Description	Primer Sequence (5’- 3’)	Product Size (bp)	Efficiency (E %)	Melting Temperature (°C)	Accession ID
cct3	Chaperonin Containing TCP1 Subunit 3	F_CATGACTCCTCTCAGCACGCATG	183	98.2	81.5 ± 0.2	XM_014329769.1
		R_GCCATTAACACCAAAGCTCTGAGCC
clf2	Cofilin 2	F_GGATGGCACGGCGGTTGG	150	98.7	80.1 ± 0.2	XM_005938696.2
		R_GAGTGGCAGGCAAACGGG
cartpt	Cocaine- And Amphetamine-Regulated Transcript Protein	F_GAAGTTGCAGAAAGCTCCTCGGG	87	103.3	78.1 ± 0.2	XM_005933505.2
		R_TGTGATCTTGGGGAATACTGTGCC
ndufa4	NADH Dehydrogenase (Ubiquinone) 1 Alpha Subcomplex 4	F_TCCTTCTTCAGCTTGCTGTAGTCCA	84	99.1	79.7 ± 0.2	XM_005921842.2
		R_TCCAGAGCCCTGGAACAAACTTG
nmrk2	Nicotinamide Riboside Kinase 2	F_ACCAACGCTACTTTATTTCCATCCCA	149	96.3	81.7 ± 0.3	XM_005939151.2
		R_AGCTGATGCCTCCATGATGTTCTT
ppdpf	Pancreatic Progenitor Cell Differentiation And Proliferation Factor	F_CCTCGTGATCCCACGGTCTCTC	150	96.5	81.5 ± 0.2	XM_005933217.2
		R_CACGCAGCCACACTACGACAC
rab2a	Ras-Related Protein Rab-2A	F_GGAGATCTATGAGAAGATCCAGGAGGG	88	105	79.1 ± 0.3	XM_005938188.2
		R_GGTGGTGGGATGCTGGGG
ssr2	Signal Sequence Receptor Subunit 2	F_GAGGGATGCCGATGGAGGGTAG	148	97.6	83.5 ± 0.2	XM_005947047.1
		R_GAGGGAGGACAAGTTGTGGTTGG
ywhab	Tyrosine 3-Monooxygenase/Tryptophan 5-Monooxygenase Activation Beta	F_CCTCACCCTCATCTCCCTGG	77	98.8	77.3 ± 0.3	XM_005938066.2
		R_CAGCACGCTGATCATGCAGCTAC
Candidate target genes
Symbol	Gene Description	Primer Sequence (5’- 3’)	Product Size (bp)	Efficiency (E %)	Melting Temperature (°C)	Accession ID
dhrsx	Dehydrogenase/Reductase X-Linked	F_AGTTTGCTTTGGGAGTAAGCACCATG	77	98.6	83.7 ± 0.3	XM_005947608.2
		R_GCAGGAGTCATAGACATGGAGGACT
tcaf2	TRPM8 Channel Associated Factor 2	F_TCACTTGTGTGTTGGGTGGGG	217	96.2	86.6 ± 0.3	XM_005926553.2
		R_GGCGACGGGTGTTGTAATTTGACG
ttc39b	Tetratricopeptide Repeat Domain 39B	F_TGGTGCCCTTTACCATGTATGAGC	133	105	81.2 ± 0.2	XM_014330342.1
		R_CGGAAATGCAGCCTTGACTCC
urah	Urate (Hydroxyiso-) Hydrolase	F_AGTATTGGGCGAGTATGGGAGAGAC	106	104.5	79.03 ± 0.2	XM_005915188.1
		R_CGACTCAGAAGCAGAGGGATATGGT

## Sheet: Cq & RQ values
	Electronic Supplementary Material for “Expression levels of the tetratricopeptide repeat protein gene ttc39b covary with carotenoid-based skin color in cichlid fish”
	Ehsan Pashay Ahi1,2, Laurène A. Lecaudey1,3, Angelika Ziegelbecker1, Oliver Steiner4, Walter Goessler4, Kristina M. Sefc1*
	1. Institute of Biology, University of Graz, Universitätsplatz 2, A-8010 Graz, Austria
	2. Department of Comparative Physiology, Uppsala University, Norbyvägen 18A, SE-75 236 Uppsala, Sweden
	3. Department of Natural History, NTNU University Museum, Norwegian University of Science and Technology, NO-7491 Trondheim, Norway
	4. Institute of Chemistry, University of Graz, Universitätsplatz 1, A-8010 Graz, Austria
	*Corresponding author: kristina.sefc@uni-graz.at
Table S3: Gene expression levels in qPCR experiment
											Relative expression levels (RQ values) of target genes								Relative expression levels (RQ values) of target genes
Sample	Cq (reference genes)					Cq values of target genes					(relative to pair-specific calibrator sample)								(relative to global calibrator sample)
	clf2	cct3		GeoMean (clf2 & cct3)		ttc39b	dhrsx	tcaf2	urah		ttc39b	dhrsx	tcaf2	urah					ttc39b	dhrsx	tcaf2	urah
AbY-1	24.6829	25.9334		25.3004		26.4226	28.693	34.3943	31.2416		1	1	1	1					1	1	1	1
AbY-2	23.7317	25.5343		24.6165		25.4261	28.1852	32.5054	30.0139		1.24193	0.88508	2.30534	1.45779					1.24193	0.88508	2.30534	1.45779
AbY-3	20.8026	22.0791		21.4313		22.9996	24.448	33.0314	27.3484		0.734036	1.29767	0.176021	1.01686					0.734036	1.29767	0.176021	1.01686
AbY-4	22.3562	23.8732		23.1023		24.3048	26.1236	32.888	28.4622		0.945813	1.29345	0.619049	1.49612					0.945813	1.29345	0.619049	1.49612
AbY-5	23.3221	24.5489		23.9276		24.7065	27.322	33.8061	29.9104		1.26866	0.998738	0.580504	0.971562					1.26866	0.998738	0.580504	0.971562
AbY-6	22.8065	24.5606		23.6673		24.6827	26.9443	33.8061	30.6516		1.07682	1.08341	0.484672	0.485277					1.07682	1.08341	0.484672	0.485277
AhR-1	21.7751	23.6836		22.7093		22.804	23.9178	30.1763	32.286		2.03847	4.54438	3.08845	0.0804639					2.03847	4.54438	3.08845	0.0804639
AhR-2	26.1688	26.7252		26.4455		26.4382	29.0989	32.7943	34.7322		2.18785	1.66926	6.70442	0.19676					2.18785	1.66926	6.70442	0.19676
AhR-3	22.4299	23.1528		22.7885		23.3752	24.3865	31.5054	33.7928		1.4494	3.46909	1.2986	0.0299118					1.4494	3.46909	1.2986	0.0299118
AhR-4	22.9461	24.32		23.6231		23.9921	25.1853	32.6914	31.3346		1.68546	3.55621	1.01786	0.293135					1.68546	3.55621	1.01786	0.293135
AhR-5	22.5473	23.3167		22.9288		22.9045	24.4328	30.135	31.5394		2.21368	3.70273	3.70031	0.157186					2.21368	3.70273	3.70031	0.157186
AhR-6	23.0568	24.7659		23.896		23.854	25.3403	30.8668	31.5364		2.24111	3.85918	4.35618	0.30796					2.24111	3.85918	4.35618	0.30796
TbY-1	21.9722	23.0161		22.4881		28.9148	25.7796	32.7828	24.2271		1	1	1	1					0.0253033	1.07257	0.435024	18.4068
TbY-2	21.9112	23.7176		22.7965		27.7785	25.2772	33.5123	23.9136		2.7221	1.75421	0.746866	1.53892					0.0688781	1.88151	0.324905	28.3267
TbY-3	21.9547	23.1259		22.5327		28.4901	26.0974	32.4576	24.4481		1.38444	0.827481	1.29217	0.884907					0.0350308	0.887529	0.562126	16.2883
TbY-4	22.6401	23.4594		23.0461		29.8249	26.0549	31.5857	25.1106		0.783452	1.21648	3.37553	0.798031					0.0198239	1.30476	1.46844	14.6892
TbY-5	21.8433	23.2045		22.5136		28.3053	25.4798	32.5435	23.803		1.55296	1.25294	1.20149	1.36568					0.039295	1.34387	0.522676	25.1379
TbY-6	22.2665	23.4475		22.8494		28.5144	25.6022	32.346	24.0249		1.69546	1.45264	1.73878	1.47788					0.0429007	1.55805	0.756413	27.203
TbR-1	20.9542	22.1814		21.5591		22.0515	24.5053	33.583	26.3275		61.1498	1.27039	0.301614	0.122476					1.54729	1.36258	0.13121	2.2544
TbR-2	21.9685	23.1988		22.5753		24.2086	26.6533	33.6164	29.4995		27.73	0.57974	0.59608	0.0274848					0.701661	0.62181	0.259309	0.505907
TbR-3	23.3366	24.4402		23.882		24.0245	28.1337	35.201	27.8316		77.9368	0.513997	0.49166	0.216049					1.97206	0.551297	0.213884	3.97678
TbR-4	25.4337	26.5299		25.976		26.4051	29.1797	36.2872	30.7195		63.8947	1.06277	0.988645	0.124613					1.61675	1.13989	0.430085	2.29373
TbR-5	23.5445	24.5956		24.0643		25.0553	26.5454	34.9283	28.8725		43.2827	1.75372	0.673952	0.119147					1.09519	1.88098	0.293186	2.19312
TbR-6	22.6547	24.2715		23.4492		24.7711	27.4842	34.4874	28.941		34.4105	0.597279	0.597279	0.0741801					0.870698	0.640622	0.259831	1.36542
TmY-1	22.7356	24.0398		23.3786		27.4636	27.8942	32.1636	26.8921		1	1	1	1					0.128263	0.459132	1.23875	5.38028
TmY-2	21.9298	23.1433		22.5284		25.2392	26.9461	33.3592	25.6578		2.59219	1.07019	0.242184	1.30502					0.332484	0.491361	0.300004	7.02138
TmY-3	20.8692	22.2262		21.537		24.7463	26.1207	33.0656	26.8717		1.83491	0.953899	0.149308	0.282987					0.235352	0.437966	0.184955	1.52255
TmY-4	21.4104	22.7879		22.0884		25.0464	26.3444	35.3931	27.3421		2.18405	1.19715	0.043595	0.29933					0.280134	0.549652	0.0540032	1.61048
TmY-5	21.6758	22.4353		22.0523		25.2043	26.165	34.2062	26.5869		1.90921	1.32214	0.0967981	0.492731					0.244881	0.607037	0.119908	2.65103
TmY-6	21.8603	23.502		22.6663		25.8872	26.9677	33.985	26.4986		1.8202	1.16006	0.172695	0.801736					0.233466	0.532621	0.213926	4.31357
TmR-1	24.9722	25.8144		25.3898		27.6581	27.9131	30.3639	27.6469		3.52275	3.97871	14.0345	2.38899					0.45184	1.82675	17.3851	12.8534
TmR-2	24.1499	25.3113		24.7238		27.1036	25.8271	30.1624	26.7347		3.26068	10.6463	10.1709	2.83348					0.418226	4.88804	12.5992	15.2449
TmR-3	23.7979	25.5496		24.6582		25.8766	25.2876	32.1439	26.6483		7.29341	14.7863	2.46108	2.87466					0.935477	6.78889	3.04866	15.4665
TmR-4	22.8736	24.9935		23.9101		25.5616	25.3086	30.3936	24.8471		5.40187	8.67618	4.92956	5.96474					0.692863	3.98352	6.10648	32.092
TmR-5	24.655	25.8554		25.2481		26.3755	26.2846	30.544	27.4399		7.76817	11.1508	11.2284	2.49956					0.996372	5.11969	13.9091	13.4483
TmR-6	23.5661	25.699		24.6094		26.1409	26.3225	30.3402	26.3225		5.87073	6.97678	8.30639	3.48327					0.753001	3.20326	10.2895	18.741

## Sheet: t-test results
Electronic Supplementary Material for “Expression levels of the tetratricopeptide repeat protein gene ttc39b covary with carotenoid-based skin color in cichlid fish”
Ehsan Pashay Ahi1,2, Laurène A. Lecaudey1,3, Angelika Ziegelbecker1, Oliver Steiner4, Walter Goessler4, Kristina M. Sefc1*
1. Institute of Biology, University of Graz, Universitätsplatz 2, A-8010 Graz, Austria
2. Department of Comparative Physiology, Uppsala University, Norbyvägen 18A, SE-75 236 Uppsala, Sweden
3. Department of Natural History, NTNU University Museum, Norwegian University of Science and Technology, NO-7491 Trondheim, Norway
4. Institute of Chemistry, University of Graz, Universitätsplatz 1, A-8010 Graz, Austria
*Corresponding author: kristina.sefc@uni-graz.at
Table S4: T-test results for comparisons of log-transformed RQ values between yellow and red skin samples in each color contrast.
	AbY - AhR			TbY - TbR			TmY - TmR
gene	t	df	p	t	df	p	t	df	p
ttc39b	-5.7959	9.85919	0.000183735	-14.6849	9.93371	4.61953e-08	-5.33473	9.85807	0.000347106
dhrsx	-7.18188	6.85576	0.000198996	1.46117	7.60287	0.18403	-10.6428	5.69973	5.65328e-05
tcaf2	-3.19013	9.78021	0.00991924	3.301	9.26926	0.00885412	-7.49968	8.32523	5.61611e-05
urah	4.97539	6.99238	0.00161447	7.9995	6.57707	0.00012692	-5.68685	7.58573	0.000559295
AbY - AhR: Aulonocara baenschi versus A. hansbaenschi “Red Flush”
TbY - TbR: T. sp. black “Ikola” versus T. sp. black “Bulu Point”
TmY - TmR: Tropheus moorii “Mbita” versus T. moorii “Moliro”
